# Supplementary material for: Enhancing Minds in Motion® as a virtual program delivery model for people living with dementia and their care partners
Source: PLoS One. 2024 Jan 19;19(1):e0291166. doi: 10.1371/journal.pone.0291166 (PMC10798436; doi:10.1371/journal.pone.0291166)
Supplement: S1 Data — (ZIP) [file pone.0291166.s004.zip]

Archive with 5 entries (4 files):
- Minimal Underlying Data Plos One/
- Minimal Underlying Data Plos One/Minimal_Underlying_Data_CP_Results_Analysis.xlsx
- __MACOSX/Minimal Underlying Data Plos One/._Minimal_Underlying_Data_CP_Results_Analysis.xlsx
- Minimal Underlying Data Plos One/Minimal_Underlying_Data_PLWD_Results_Analysis.xlsx
- __MACOSX/Minimal Underlying Data Plos One/._Minimal_Underlying_Data_PLWD_Results_Analysis.xlsx
