# Supplementary material for: Enhancing Minds in Motion® as a virtual program delivery model for people living with dementia and their care partners
Source: PLoS One. 2024 Jan 19;19(1):e0291166. doi: 10.1371/journal.pone.0291166 (PMC10798436; doi:10.1371/journal.pone.0291166)
Supplement: S1 Data — (ZIP) [file pone.0291166.s004.zip › Minimal Underlying Data Plos One/Minimal_Underlying_Data_CP_Results_Analysis.xlsx]

## Sheet: Sheet0
					Q1	Q2	Q3		Q4	Q5	Q5	Q6	Q6	Q7	Q7	Q8	Q9	Q10	Q11	Q11	Q12	Q12	Q13	Q13	Q13		Mod Activity					Vig Activity					Walking				METS
Study ID	Date of Baseline Assessment	Date of Post-Program Assessment	Classes Attended	Attendance %	As a care partner, what is your relationship to your family member/friend with dementia?	As a care partner, what is your relationship to your family member/friend with dementia? - Other, please specify	Age	Population Centre	City	Gender	What is your gender? - Prefer to self-identify	Population group	Which population group best describes you? Please select all that apply. - Other	Language	What language do you speak most often at home, with your family? - Other	Education	Household Income	Marital Status	Who do you live with? Please select all that apply	Who do you live with? Please select all that apply. - With other(s), please specify	What is your type of usual residence?	What is your type of usual residence? - Other	What is the diagnosis of your family member/friend with dementia?	What is the diagnosis of your family member/friend with dementia ? - Dementia, type:	What is the diagnosis of your family member/friend with dementia ? - Other diagnosis, describe:		Baseline	Post-Program	Difference	Notes		Baseline	Post-Program	Difference	Notes		Baseline	Post-Program	Difference		Baseline-Mod Activity METS	Post-Program-Mod Activity METS	Baseline-vig activity METS	Post-Program-Vig activity METS	Baseline-Walking METS	Post-Program-Walking METS	Baseline-METS	Post-Program-METS	Difference
P002	2022-02-03	2022-04-14	8	100	Son		52	Large	Oshawa	Male		White (ie. European descent)		English		College or university degree	Prefer not to say	Married	With my spouse / partner		Condo / Apartment / Room		Mild cognitive impairment (MCI),Dementia, type:	Alzheimer's			15	60	45			0	0	0			140	105	-35		60	240	0	0	462	346.5	522	586.5	64.5
P004	2022-02-07	2022-04-13	5	62.5	Spouse/common law partner		83	Medium	Stouffville	Female		White (ie. European descent)		English		College or university degree	$50,000 - $99,999	Married	With my spouse / partner		Private home		Dementia, type:	Alzheimer's			105	420	315			0	0	0			60	0	-60		420	1680	0	0	198	0	618	1680	1062
P007	2022-02-07	2022-04-12	8	100	Spouse/common law partner		72	Large	Whitby	Female		White (ie. European descent)		English		Some college	Prefer not to say	Married	With my spouse / partner		Private home		Other diagnosis, describe		Parkinsons, mild executive cognitive behaviour		210	28	-182			0	0	0			60	60	0		840	112	0	0	198	198	1038	310	-728
P009	2022-02-08	2022-04-14	7	87.5	Spouse/common law partner		77	Large	Oshawa	Female		White (ie. European descent)		English		Technical, vocational, or apprenticeship training	$50,000 - $99,999	Separated/divorced	With my spouse / partner		Private home		Dementia, type:	Alzheimer's	Primary progressive aphasia		30	300	270			120	0	-120			280	150	-130		120	1200	960	0	924	495	2004	1695	-309
P011	2022-02-09	2022-04-13	6	75	Spouse/common law partner		85	Large	Oshawa	Female		White (ie. European descent)		English,French		Technical, vocational, or apprenticeship training	$25,000 - $49,999	Married	With my spouse / partner		Private home		Dementia, type:	Vascular			30	360	330			0	0	0			420	250	-170		120	1440	0	0	1386	825	1506	2265	759
P012	2022-02-09	2022-04-13	8	100	Spouse/common law partner		89	Large	Ajax	Male		White (ie. European descent)		English,Other	Italian	Less than high school	$25,000 - $49,999	Married	With my spouse / partner		Private home		Dementia, type:	Alzheimer's			30	45	15			40	0	-40			0	50	50		120	180	320	0	0	165	440	345	-95
P015	2022-02-10	2022-04-12	8	100	Daughter		61	Large	Oshawa	Female		White (ie. European descent)		English		College or university degree	$50,000 - $99,999	Married	With my spouse / partner,With other(s), please specify	Parents	Private home		Mild cognitive impairment (MCI),Dementia, type:	Alzheimer's			0	210	210			0	0	0			150	40	-110		0	840	0	0	495	132	495	972	477
P018	2022-02-17	2022-04-25	8	100	Spouse/common law partner		74	Medium	Peterborough	Female		White (ie. European descent)		English		Post-graduate studies	Prefer not to say	Married	With my spouse / partner		Private home		Dementia, type:	Alzheimer's			Out	Out	Out	Outlier: B=0, PP=1260		0	0	0			280	210	-70		0	5040	0	0	924	693	924	5733	4809
P019	2022-02-17	2022-04-28	8	100	Spouse/common law partner		72	Medium	Peterborough	Male		White (ie. European descent)		English		High school graduate	$25,000 - $49,999	Married	With my spouse / partner		Private home		Dementia, type:	Alzheimer's			120	900	780			0	0	0			420	240	-180		480	3600	0	0	1386	792	1866	4392	2526
P021	2022-02-18	2022-04-28	8	100	Spouse/common law partner		78	Small	Omemee	Male		White (ie. European descent)		English		College or university degree	$25,000 - $49,999	Married	With my spouse / partner		Private home		Mild cognitive impairment (MCI)				120	420	300			0	240	240			315	420	105		480	1680	0	1920	1039.5	1386	1519.5	4986	3466.5
P023	2022-02-24	2022-04-26	8	100	Spouse/common law partner		70	Medium	Peterborough	Female		White (ie. European descent)		English		College or university degree	$50,000 - $99,999	Married	With my spouse / partner		Private home		Dementia, type:	Alzheimer's			120	840	720			0	720	720			150	630	480		480	3360	0	5760	495	2079	Out	Out	Out
P025	2022-02-24	2022-04-22	8	100	Spouse/common law partner		75	Small	Port Hope	Female		White (ie. European descent)		English		Technical, vocational, or apprenticeship training	$25,000 - $49,999	Married	With my spouse / partner		Private home		Mild cognitive impairment (MCI),Dementia, type:	Vascular			0	600	600			150	300	150			30	90	60		0	2400	1200	2400	99	297	1299	5097	3798
P027	2022-02-25	2022-04-25	8	100	Spouse/common law partner		80	Small	Port Hope	Female		White (ie. European descent)		English		Technical, vocational, or apprenticeship training	$50,000 - $99,999	Married	With my spouse / partner		Private home		Dementia, type:	Alzheimer's			Out	Out	Out	Outlier: B=0, PP=1260		0	0	0			0	75	75		0	5040	0	0	0	247.5	0	5287.5	5287.5
P029	2022-02-28	2022-05-04	8	100	Spouse/common law partner		63	Medium	Woodstock	Female		White (ie. European descent)		English		College or university degree	$25,000 - $49,999	Married	With my spouse / partner		Private home		Dementia, type:	Mixed			Out	Out	Out	Outlier: B=0, PP=1260		Out	Out	Out	Outlier: B=0, PP=1260		0	0	0		0	5040	0	10080	0	0	Out	Out	Out
P032	2022-02-23	2022-05-01	NA	NA	Daughter		51	Large	Ajax	Female		Black (ie. African, Black Caribbean, African Canadian)		English		Post-graduate studies	$50,000 - $99,999	Never married	On my own		Private home		Dementia, type:	Alzheimer's			NR	NR	NR			0	0	0			NR	NR	NR		NR	NR	NR	NR	NR	NR	NR	NR	NR
P033	2022-02-25	2022-04-26	7	87.5	Spouse/common law partner		82	Medium	Peterborough	Female		White (ie. European descent)		English		College or university degree	$50,000 - $99,999	Married	With my spouse / partner		Private home		Dementia, type:	Mixed			0	45	45			0	0	0			0	160	160		0	180	0	0	0	528	0	708	708
P035	2022-03-01	2022-04-26	8	100	Spouse/common law partner		82	Small	Haliburton	Female		White (ie. European descent)		English		Some college	$50,000 - $99,999	Married	With my spouse / partner		Private home		Dementia, type:,Other diagnosis, describe	Alzheimer's	Parkinson's		180	135	-45			0	0	0			180	75	-105		720	540	0	0	594	247.5	1314	787.5	-526.5
P037	2022-03-02	2022-04-22	8	100	Spouse/common law partner		65	Small	Colborne	Female		White (ie. European descent)		English		Some college	$50,000 - $99,999	Married	With my spouse / partner		Private home		Mild cognitive impairment (MCI)				40	180	140			0	0	0			20	20	0		160	720	0	0	66	66	226	786	560
P039	2022-03-01	2022-05-02	8	100			73	Medium	Woodstock	Male		White (ie. European descent)		English		High school graduate	$25,000 - $49,999	Married	With my spouse / partner		Private home						90	90	0			0	120	120			60	210	150		360	360	0	960	198	693	558	2013	1455
P040	2022-03-02	2022-05-06	8	100	Spouse/common law partner		71	Small	Ingersoll	Female		White (ie. European descent)		English		Post-graduate studies	$50,000 - $99,999	Married	With my spouse / partner		Condo / Apartment / Room		Dementia, type:	Mixed			120	600	480			0	0	0			0	20	20		480	2400	0	0	0	66	480	2466	1986
P042	2022-03-03	2022-05-05	8	100	Spouse/common law partner		67	Large	Toronto	Female		White (ie. European descent)		English		Post-graduate studies	Prefer not to say	Married	With my spouse / partner		Private home		Dementia, type:	Parkinson's Dementia			70	420	350			240	30	-210			210	315	105		280	1680	1920	240	693	1039.5	2893	2959.5	66.5
P044	2022-03-28	2022-05-30	6	75	Spouse/common law partner		69	Large	Kingston	Female		White (ie. European descent)		English		College or university degree	$25,000 - $49,999	Married	With my spouse / partner		Private home		Dementia, type:	Alzheimer's			180	600	420			0	180	180			140	161	21		720	2400	0	1440	462	531.3	1182	4371.3	3189.3
P046	2022-03-31	2022-06-01	6	75	Spouse/common law partner		74	Medium	Sarnia	Female		White (ie. European descent)		English		College or university degree	Prefer not to say	Married	With my spouse / partner		Private home		Dementia, type:	Alzheimer's			0	450	450			0	0	0			140	80	-60		0	1800	0	0	462	264	462	2064	1602
P050	2022-03-31	2022-05-27	7	87.5	Spouse/common law partner		71	Small	Napanee	Female		White (ie. European descent)		English		High school graduate	$50,000 - $99,999	Married	With my spouse / partner		Private home		Dementia, type:	Alzheimers			90	540	450			0	240	240			0	0	0		360	2160	0	1920	0	0	360	4080	3720
P053	2022-04-11	2022-06-10	7	87.5	Daughter		49	Small	Frankford	Female		White (ie. European descent)		English		Technical, vocational, or apprenticeship training	$100,000 - $150,000	Separated/divorced	With my child		Private home		Dementia, type:	Lewy Body			150	240	90			0	0	0			210	210	0		600	960	0	0	693	693	1293	1653	360
P057	2022-04-14	2022-06-15	6	75	Spouse/common law partner		69	Large	Toronto	Male		Middle Eastern/North African/West Asian (ie. Arab, Egyptian, Iranian, Israli, Lebanese, Persian, Syrian, Turkish)		Other	Arabic	College or university degree	$25,000 - $49,999	Married	With my spouse / partner		Private home		Dementia, type:				0	180	180			0	0	0			60	50	-10		0	720	0	0	198	165	198	885	687
P059	2022-04-12	2022-06-15	8	100	Spouse/common law partner		80	Medium	Peterborough	Female		White (ie. European descent)		English		Post-graduate studies	$100,000 - $150,000	Married	With my spouse / partner		Private home		Mild cognitive impairment (MCI),Dementia, type:	Mixed			0	240	240			0	0	0			30	0	-30		0	960	0	0	99	0	99	960	861
P061	2022-04-20	2022-06-23	7	87.5	Spouse/common law partner		74	Large	Vaughan	Female		White (ie. European descent)		English		Some college	Prefer not to say	Married	With my spouse / partner		Private home		Dementia, type:	Parkinsons			0	210	210			Out	Out	Out	Outlier: B=0, PP=1050		315	140	-175		0	840	0	8400	1039.5	462	Out	Out	Out
P075	2022-04-19	2022-06-13	8	100	Spouse/common law partner		74	Medium	Curtis	Female		White (ie. European descent)		English		College or university degree	$50,000 - $99,999	Partner/significant other	With my spouse / partner		Condo / Apartment / Room		Dementia, type:	Mixed			840	1260	420	I capped all scores at 1260		420	840	420			315	245	-70		3360	5040	3360	6720	1039.5	808.5	7759.5	12568.5	4809
P077	2022-05-02	2022-06-29	8	100	Daughter		57	Small	Dorchester	Female		White (ie. European descent)		English		College or university degree	Greater than $150,000	Married	With my spouse / partner		Private home		No diagnosis				0	300	300			450	525	75			420	210	-210		0	1200	3600	4200	1386	693	4986	6093	1107
P082	2022-04-20	2022-06-21	3	37.5	Daughter		53	Large	Toronto	Female		Latin American		English		College or university degree	$100,000 - $150,000	Married	With my spouse / partner		Private home		Mild cognitive impairment (MCI)				Out	Out	Out	Outlier: B=0, PP=1260		0	90	90			630	0	-630		0	5040	0	720	2079	0	2079	5760	3681
P084	2022-05-03	2022-07-07	8	100	Spouse/common law partner		81	Large	Scarborough	Male		White (ie. European descent)		English		High school graduate	$25,000 - $49,999	Married	With my spouse / partner		Private home		Mild cognitive impairment (MCI)				840	270	-570			120	0	-120			60	105	45		3360	1080	960	0	198	346.5	4518	1426.5	-3091.5
P089	2022-05-03	2022-07-04	4	50	Spouse/common law partner		74	Large	Toronto	Female		White (ie. European descent)		English		Technical, vocational, or apprenticeship training	$100,000 - $150,000	Married	With my spouse / partner		Private home		Mild cognitive impairment (MCI),Dementia, type:				360	90	-270			0	0	0			30	100	70		1440	360	0	0	99	330	1539	690	-849
P092	2022-05-18	2022-07-26	8	100	Spouse/common law partner		57	Large	Kingston	Male		White (ie. European descent)		English		Post-graduate studies	$50,000 - $99,999	Married	With my spouse / partner,With my child		Private home		Mild cognitive impairment (MCI),Dementia, type:				600	45	-555			0	120	120			75	0	-75		2400	180	0	960	247.5	0	2647.5	1140	-1507.5
P094	2022-05-18	2022-07-19	7	87.5	Spouse/common law partner		69	Large	Scarborough	Female		White (ie. European descent)		English		Post-graduate studies	$50,000 - $99,999	Married	With my spouse / partner		Private home		Dementia, type:	Alzheimer's			315	1260	945			0	720	720			0	840	840		1260	5040	0	5760	0	2772	Out	Out	Out
P096	2022-05-18	2022-07-27	8	100	Daughter		62	Large	Windsor	Female		White (ie. European descent)		English		College or university degree	$50,000 - $99,999	Married	With my spouse / partner,With other(s), please specify	mother	Private home		Dementia, type:	Vascular			420	240	-180			0	30	30			315	150	-165		1680	960	0	240	1039.5	495	2719.5	1695	-1024.5
P105	2022-06-06	2022-08-08	7	87.5	Spouse/common law partner		67	Small	Uxbridge	Male		White (ie. European descent)		English		College or university degree	$25,000 - $49,999	Married	With my spouse / partner		Private home		No diagnosis				180	1260	1080	I capped all scores at 1260		0	180	180			40	60	20		720	5040	0	1440	132	198	852	6678	5826
P107	2022-06-16	2022-08-11	7	87.5	Spouse/common law partner		77	Medium	Orillia	Female		White (ie. European descent)		English		High school graduate	$50,000 - $99,999	Married	With my spouse / partner		Private home		Dementia, type:	Posterior cortical atrophy			1260	840	-420			360	540	180			315	200	-115		5040	3360	2880	4320	1039.5	660	8959.5	8340	-619.5
P118	2022-07-05	2022-08-31	7	87.5	Friend		68	Medium	Woodstock	Female		White (ie. European descent)		English		Post-graduate studies	Greater than $150,000	Never married	With other(s), please specify	friend	Private home		Dementia, type:	Alzheimer's			40	180	140			30	240	210			0	40	40		160	720	240	1920	0	132	400	2772	2372
P117	2022-07-05	2022-09-06	6	75	NA		82	Large	London	Female		White (ie. European descent)		English		College or university degree	Prefer not to say	Married	With my spouse / partner		Condo / Apartment / Room		NA				45	420	375			0	45	45			60	20	-40		180	1680	0	360	198	66	378	2106	1728
P121	2022-07-27	2022-10-03	6	75	Spouse/common law partner		77	Small	Crystal Beach	Female		Southeast Asian (ie. Cambodian, Filipino, Indonesian, Thai, Vietnamese)		English,Other	Philipino	Post-graduate studies	$25,000 - $49,999	Married	On my own		Private home		Dementia, type:	Mixed			180	105	-75			180	150	-30			105	40	-65		720	420	1440	1200	346.5	132	2506.5	1752	-754.5
P123	2022-08-04	2022-10-05	7	87.5	Spouse/common law partner		73	Large	Toronto	Female		Middle Eastern/North African/West Asian (ie. Arab, Egyptian, Iranian, Israli, Lebanese, Persian, Syrian, Turkish)		English,French,Other	Arabic	College or university degree	Prefer not to say	Married	With my spouse / partner		Private home		No diagnosis				120	1260	1140			0	120	120			60	120	60		480	5040	0	960	198	396	678	6396	5718
P125	2022-08-17	2022-10-19	2	25	Spouse/common law partner		85	Large	Toronto	Male		White (ie. European descent)		English		Post-graduate studies	$100,000 - $150,000	Married	With my spouse / partner		Condo / Apartment / Room		Dementia, type:	Alzheimer's			0	0	0			0	120	120			100	210	110		0	0	0	960	330	693	330	1653	1323
P127	2022-08-15	2022-10-07	5	62.5	Daughter		58	Small	Claremont	Female		East Asian (ie. Chinese, Korean, Japanese, Taiwanese)		English		College or university degree	Prefer not to say	Married	With my spouse / partner,With my child,With other(s), please specify	Parents	Private home		Dementia, type:	Alzheimer's			300	40	-260			0	360	360			420	140	-280		1200	160	0	2880	1386	462	2586	3502	916
P129	2022-08-23	2022-10-19	8	100	Spouse/common law partner		76	Small	Coldwater	Female		White (ie. European descent)		English		Post-graduate studies	$100,000 - $150,000	Married	With my spouse / partner		Condo / Apartment / Room		Mild cognitive impairment (MCI)				420	90	-330			0	30	30			70	210	140		1680	360	0	240	231	693	1911	1293	-618
P131	2022-08-29	2022-10-24	6	75	Spouse/common law partner		80	Small	Lindsay	Female		White (ie. European descent)		English		College or university degree	$100,000 - $150,000	Married	With my spouse / partner		Private home		Mild cognitive impairment (MCI),Dementia, type:	No official type			1260	1260	0	I capped all scores at 1260		Out	Out	Out	Outlier: B=1260, PP=1260		420	90	-330		5040	5040	10080	10080	1386	297	16506	15417	-1089
P138	2022-09-08	2022-11-03	6	75	Spouse/common law partner		78	Medium	Ancaster	Male		White (ie. European descent)		English		College or university degree	$50,000 - $99,999	Married	With my spouse / partner		Private home		Mild cognitive impairment (MCI)				600	300	-300			300	0	-300			100	210	110		2400	1200	2400	0	330	693	5130	1893	-3237
P140	2022-09-08	2022-11-05	5	62.5	Spouse/common law partner		74	Large	Toronto	Female		White (ie. European descent)		English		Post-graduate studies	Prefer not to say	Married	With my spouse / partner		Private home		Mild cognitive impairment (MCI)				Out	Out	Out	Outlier: B=1260, PP=70		60	90	30			150	350	200		5040	280	480	720	495	1155	6015	2155	-3860
P142	2022-09-08	2022-11-07	7	87.5	Spouse/common law partner		71	Large	Mississauga	Female		White (ie. European descent)		English		College or university degree	$50,000 - $99,999	Married	With my spouse / partner		Private home		Mild cognitive impairment (MCI),Dementia, type:	Not officially diagnosed			360	180	-180			360	180	-180			80	160	80		1440	720	2880	1440	264	528	4584	2688	-1896
P145	2022-09-16	2022-11-30	8	100	Spouse/common law partner		71	Small	Kawartha Lakes	Female		White (ie. European descent)		English		Post-graduate studies	$100,000 - $150,000	Married	With my spouse / partner		Private home		Dementia, type:	Alzheimer's			900	150	-750			0	360	360			200	120	-80		3600	600	0	2880	660	396	4260	3876	-384
P147	2022-09-20	2022-11-16	7	87.5	NA		74	Small	Lakefield	Female		White (ie. European descent)		English		High school graduate	$50,000 - $99,999	Married	With my spouse / partner		Condo / Apartment / Room						420	210	-210			30	30	0			90	150	60		1680	840	240	240	297	495	2217	1575	-642
P148	2022-09-20	2022-11-25	8	100	Spouse/common law partner		62	Large	Toronto	Female		White (ie. European descent)		English		College or university degree	Prefer not to say	Married	With my spouse / partner		Condo / Apartment / Room		Dementia, type:	Alzheimer's			270	840	570			0	0	0			105	280	175		1080	3360	0	0	346.5	924	1426.5	4284	2857.5
P151	2022-09-21	2022-11-22	7	87.5	Spouse/common law partner		76	Large	Brampton	Male		White (ie. European descent)		English		College or university degree	Under $25,000	Married	With my spouse / partner		Private home		No diagnosis				0	60	60			0	30	30			0	0	0		0	240	0	240	0	0	0	480	480
P155	2022-09-23	2022-11-24	8	100	Spouse/common law partner		85	Small	Port Hope	Female		White (ie. European descent)		English		Post-graduate studies	$100,000 - $150,000	Married	With my spouse / partner		Private home		Dementia, type:	No official type			0	45	45			0	0	0			80	175	95		0	180	0	0	264	577.5	264	757.5	493.5
P157	2022-09-26	2022-11-22	8	100	Spouse/common law partner		67	Large	Toronto	Female		White (ie. European descent)		English		College or university degree	$50,000 - $99,999	Married	With my spouse / partner		Private home		Dementia, type:	No official type			60	240	180			120	120	0			240	0	-240		240	960	960	960	792	0	1992	1920	-72
P160	2022-09-26	2022-11-24	6	75	Son		51	Large	Scarborough	Male		Black (ie. African, Black Caribbean, African Canadian)		English		College or university degree	Greater than $150,000	Married	With my spouse / partner		Private home		Dementia, type:	Alzheimer's			180	180	0			90	74	-16			420	315	-105		720	720	720	592	1386	1039.5	2826	2351.5	-474.5
P162	2022-09-26	2022-12-01	7	87.5	Spouse/common law partner		60	Large	Waterloo	Female		White (ie. European descent)		English		Post-graduate studies	$50,000 - $99,999	Married	With my spouse / partner		Condo / Apartment / Room		Other diagnosis, describe		Korsakoff		420	180	-240			420	0	-420			840	1050	210		1680	720	3360	0	2772	3465	7812	4185	-3627
P165	2022-10-04	2022-11-30	8	100	Spouse/common law partner		79	Small	Carleton Place	Female		White (ie. European descent)		English		College or university degree	Prefer not to say	Married	With my spouse / partner		Condo / Apartment / Room		Dementia, type:	Vascular			120	180	60			0	0	0			90	0	-90		480	720	0	0	297	0	777	720	-57
P167	2022-10-04	2022-11-30	8	100	Daughter		55	Large	Ottawa	Female		White (ie. European descent)		English		College or university degree	$50,000 - $99,999	Partner/significant other	With my spouse / partner		Private home		Dementia, type:	Vascular			270	210	-60			360	135	-225			200	240	40		1080	840	2880	1080	660	792	4620	2712	-1908
P169	2022-10-17	2023-12-14	4	50	NA		73	Medium	La Salle	Female		White (ie. European descent)		English		College or university degree	$25,000 - $49,999	Married	With my spouse / partner		Private home		No diagnosis				60	420	360			0	0	0			0	90	90		240	1680	0	0	0	297	240	1977	1737
P171	2022-10-24	2023-12-22	7	87.5	Spouse/common law partner		67	Medium	North Bay	Female		White (ie. European descent)		English		High school graduate	$25,000 - $49,999	Married	With my spouse / partner		Private home		Dementia, type:	Lewy Body			900	240	-660			240	90	-150			20	80	60		3600	960	1920	720	66	264	5586	1944	-3642
P177	2022-10-20	2022-12-22	7	87.5	Spouse/common law partner		81	Small	Glencoe	Male		White (ie. European descent)		English		College or university degree	$50,000 - $99,999	Married	With my spouse / partner		Condo / Apartment / Room		Dementia, type:	Alzheimer's			0	0	0			0	80	80			120	60	-60		0	0	0	640	396	198	396	838	442
P179	2022-10-25	2023-12-14	6	75	Daughter		53	Large	Toronto	Female		White (ie. European descent)		English		Post-graduate studies	Greater than $150,000	Married	With my spouse / partner		Private home		Dementia, type:	Mixed			385	420	35			0	180	180			315	315	0		1540	1680	0	1440	1039.5	1039.5	2579.5	4159.5	1580
P182	2022-10-26	2023-12-16	7	87.5	Spouse/common law partner		85	Large	Toronto	Female		White (ie. European descent)		English		College or university degree	$50,000 - $99,999	Married	With my spouse / partner,With my child,With other(s), please specify	Grandson	Private home		Dementia, type:	Alzheimer's			300	180	-120			0	0	0			90	120	30		1200	720	0	0	297	396	1497	1116	-381
P185	2022-10-25	2023-12-21	8	100	NA		71	Medium	Woodstock	Male		White (ie. European descent)		English		College or university degree	$25,000 - $49,999	Widowed	On my own		Condo / Apartment / Room						0	90	90			0	0	0			420	300	-120		0	360	0	0	1386	990	1386	1350	-36
P191	2022-11-14	2023-01-16	7	87.5	Spouse/common law partner		82	Large	Mississauga	Female		White (ie. European descent)		English		Post-graduate studies	$50,000 - $99,999	Married	With my spouse / partner		Private home		Mild cognitive impairment (MCI),Dementia, type:	No official type			300	45	-255			240	0	-240			222	0	-222		1200	180	1920	0	732.6	0	3852.6	180	-3672.6
P193	2022-11-14	2023-01-25	8	100	Spouse/common law partner		72	Large	Toronto	Female		South Asian (ie. East Indian, Pakistani, Sri Lankin)		English,Other	Sinhalese	College or university degree	$50,000 - $99,999	Married	With my spouse / partner		Condo / Apartment / Room		Mild cognitive impairment (MCI)				0	840	840			0	0	0			210	210	0		0	3360	0	0	693	693	693	4053	3360
P196	2022-11-18	2023-01-24	6	75	Spouse/common law partner		67	Rural	inverary	Male		White (ie. European descent)		English,French		Some college	$50,000 - $99,999	Married	With my spouse / partner		Private home		Dementia, type:	Vascular			0	45	45			0	0	0			0	0	0		0	180	0	0	0	0	0	180	180
P197	2022-11-15	2023-01-20	8	100	Spouse/common law partner		49	Large	Toronto	Female		White (ie. European descent)		English		High school graduate	$50,000 - $99,999	Married	With my spouse / partner,With my child		Private home		Dementia, type:	Alzheimer's			120	420	300			120	90	-30			210	420	210		480	1680	960	720	693	1386	2133	3786	1653
P202	2022-11-18	2023-01-19	8	100	Spouse/common law partner		87	Large	Etobicoke	Male		White (ie. European descent)		English,Other	Slovenian	Less than high school	Prefer not to say	Married	With my spouse / partner		Private home		Mild cognitive impairment (MCI)				175	140	-35			120	0	-120			420	360	-60		700	560	960	0	1386	1188	3046	1748	-1298
P208	2022-11-21	2023-01-27	6	75	NA		62	Large	Burlington	Female		White (ie. European descent)		English		College or university degree	$100,000 - $150,000	Married	With my spouse / partner,With my child		Private home						210	45	-165			0	0	0			210	0	-210		840	180	0	0	693	0	1533	180	-1353
P211	2022-11-29	2023-01-26	6	75	Daughter		63	Large	Newcastle	Female		White (ie. European descent)		English		College or university degree	Prefer not to say	Married	With my spouse / partner		Private home		Mild cognitive impairment (MCI)				40	140	100			0	240	240			630	420	-210		160	560	0	1920	2079	1386	2239	3866	1627
P066	2022-04-21	NA	5	62.5
P153	2022-09-21	NA	4	50			11/72
P186	2022-11-02	NA	6	85.7143
			Sum	Sum	Spouse		Sum			Male		White		English		Less than high school	Under $25,000	Married	With spouse/partern		Private home		MCI	Alzheimer's			Sum	Sum	Sum Difference			Sum	Sum	Sum Difference			Sum	Sum	Sum Difference								Sum	Sum	Sum Difference
Participants who completed program, but not evaluation			511	6398.21																							14970	22833	7863			4570	7639	3069			12567	11966	-601								149757	191339	41582.2
			Avg. Score	Avg. Score	Friend		Avg. Score			Female		Black		Italian		High school graduate	$25,000 - $49,999	Widowed	On my own		Condo/Apartment		Dementia	Mixed			Avg. Score	Avg. Score	Avg. Difference			Avg. Score	Avg. Score	Avg. Difference			Avg. Score	Avg. Score	Avg. Difference								Avg. Score	Avg. Score	Avg. Difference
			6.90541	86.4624																							223.433	340.791	117.358			66.2319	110.71	44.4783			177	168.535	-8.46479								2235.17	2855.8	620.63
			SD	SD	Daughter		SD					Latin American		French		Some college	$50,000 - $99,999	Separated/divorced	With child				Other diagnosis	Vascular			SD	SD	SD of Difference			SD	SD	SD of Difference			SD	SD	SD of Difference								SD	SD	SD of Difference
			1.33621	16.6495																							293.839	346.928	384.904			124.039	185.371	184.26			174.8	186.166	182.662								2685.76	2713.13	2255.07
			Participants	Participants	Son		Participants					Middle Eastern		Arabic		Technical, vocational, or apprenticeship training	$100,000 - $150,000	Never married	With others				No diagnosis	Other			Participants	Participants	Alpha			Participants	Participants	Alpha			Participants	Participants	Alpha								Participants	Participants	Alpha
			74	74																							67	67	0.05			69	69	0.05			71	71	0.05								67	67	0.05
												Southeast Asian		Other		College or university degree	Greater than $150,000	Partner/Significant Other											Degrees of Freedom					Degrees of Freedom					Degrees of Freedom										Degrees of Freedom
																													66					68					70										66
												East Asian				Post-graduate studies	Prefer not to say												T-value (from t-table)					T-value (from t-table)					T-value (from t-table)										T-value (from t-table)
																													Calculated t-value					Calculated t-value					Calculated t-value										Calculated t-value
																													2.49573					2.00512					-0.390478										2.25273
																													Calculated P-value					Calculated P-value					Calculated P-value										Calculated P-value
																													0.0075					0.0237															0.0138
[truncated: 189 more columns]
