# Supplementary material for: Enhancing Minds in Motion® as a virtual program delivery model for people living with dementia and their care partners
Source: PLoS One. 2024 Jan 19;19(1):e0291166. doi: 10.1371/journal.pone.0291166 (PMC10798436; doi:10.1371/journal.pone.0291166)
Supplement: S1 Data — (ZIP) [file pone.0291166.s004.zip › Minimal Underlying Data Plos One/Minimal_Underlying_Data_PLWD_Results_Analysis.xlsx]

## Sheet: Sheet0
					Q2		Q3	Q4	Q4	Q5	Q5	Q6	Q6	Q7	Q8	Q9	Q10	Q10	Q11	Q11	Q12	Q12	Q12	Mod Activity					Vig Activity				Walking				METS											Sitting
Study ID	Date of Baseline Assessment	Date of Post-Program Assessment	Classes Attended	Attendance %	Age	Population Centre	City	Gender	What is your gender? - Prefer to self-identify	Ethnicity	Which population group best describes you? Please select all that apply. Other	Language	Language - other	Education level	Household Income	Marital status	Who do you live with?	Who do you live with? Please select all that apply. - With other(s), please specify	Type of residence	What is your type of usual residence? - Other	What is your diagnosis related to dementia?	What is your diagnosis related to dementia? - Dementia, type:	What is your diagnosis related to dementia? - Other diagnosis, describe	Baseline	Post-Program	Difference			Baseline	Post-Program	Difference		Baseline	Post-Program	Difference		Baseline-Mod Activity METS	Post-Program-Mod Activity METS	Baseline-vig activity METS	Post-Program-Vig activity METS	Baseline-Walking METS	Post-Program-Walking METS	Baseline-METS	Post-Program-METS	Difference			Baseline	Post-Program
P001	2022-02-03	2022-04-14	8	100	80	Small	Newcastle	Female		White (ie. European descent)		English		Less than high school	Prefer not to say	Married	With my spouse / partner		Condo / Apartment / Room		Mild cognitive impairment (MCI),Dementia, type:	Alzheimer's		0	45	45			0	0	0		0	0	0		0	180	0	0	0	0	0	180	180			9	6
P003	2022-02-07	2022-04-13	5	62.5	77	Large	Stouville	Male		White (ie. European descent)		English,Other	Greek	College or university degree	$100,000 - $150,000	Married	With my spouse / partner		Private home		Dementia, type:	Alzheimers		0	150	150			0	0	0		0	0	0		0	600	0	0	0	0	0	600	600			8	12
P005	2022-02-07	2022-04-08	7	87.5	76	Medium	Oshawa	Female		White (ie. European descent)		English		High school graduate	Prefer not to say	Widowed	On my own		Private home		Mild cognitive impairment (MCI)			0	45	45			30	0	-30		420	840	420		0	180	240	0	1386	2772	1626	2952	1326			3	2
P006	2022-02-07	2022-04-12	8	100	78	Large	Whitby	Male		White (ie. European descent)		English		Technical, vocational, or apprenticeship training	Prefer not to say	Married	With my spouse / partner		Private home		Other diagnosis, describe		Parkinson's, mild executive cognitive behaviour	0	90	90			120	0	-120		100	150	50		0	360	960	0	330	495	1290	855	-435			8	4
P008	2022-02-08	2022-04-14	7	87.5	77	Large	Oshawa	Male		White (ie. European descent)		English		College or university degree	$50,000 - $99,999	Separated/divorced	With my spouse / partner		Private home		Dementia, type:	Alzheimer's	Primary progressive aphasia	30	420	390			240	0	-240		280	150	-130		120	1680	1920	0	924	495	2964	2175	-789			4	6
P010	2022-02-09	2022-04-13	6	75	92	Large	Oshawa	Male		White (ie. European descent)		English,French		Technical, vocational, or apprenticeship training	$25,000 - $49,999	Married	With my spouse / partner		Private home		Dementia, type:	Vascular dementia		120	45	-75			0	0	0		420	30	-390		480	180	0	0	1386	99	1866	279	-1587			3	4
P013	2022-02-09	2022-04-13	8	100	81	Large	Ajax	Female		White (ie. European descent)		Other	Italian	Less than high school	Prefer not to say	Married	With my spouse / partner		Private home		Dementia, type:	Alzheimer's		30	45	15			0	0	0		0	0	0		120	180	0	0	0	0	120	180	60			7	3
P014	2022-02-10	2022-04-12	8	100	82	Large	Oshawa	Female		White (ie. European descent)		English		Less than high school	$50,000 - $99,999	Married	With my spouse / partner,With my child		Private home		Mild cognitive impairment (MCI)			80	45	-35			0	0	0		0	0	0		320	180	0	0	0	0	320	180	-140			8	9
P016	2022-02-10	2022-04-12	8	100	88	Large	Oshawa	Male		White (ie. European descent)		English		College or university degree	$50,000 - $99,999	Married	With my spouse / partner,With my child		Private home		Dementia, type:	Late stage Alzheimer's		90	90	0			0	0	0		0	10	10		360	360	0	0	0	33	360	393	33			6	8
P017	2022-02-17	2022-04-25	8	100	76	Medium	Peterborough	Male		White (ie. European descent)		English		Post-graduate studies	Prefer not to say	Married	With my spouse / partner		Private home		Dementia, type:	Alzheimer's		0	45	45			0	0	0		140	175	35		0	180	0	0	462	577.5	462	757.5	295.5			12	11
P020	2022-02-17	2022-04-28	8	100	70	Medium	Peterborough	Female		White (ie. European descent)		English		High school graduate	$25,000 - $49,999	Married	With my spouse / partner		Private home		Dementia, type:	Alzheimer's		120	90	-30			0	0	0		420	420	0		480	360	0	0	1386	1386	1866	1746	-120			12	8
P022	2022-02-18	2022-04-28	8	100	74	Small	Omemee	Female		White (ie. European descent)		English		High school graduate	$25,000 - $49,999	Married	With my spouse / partner		Private home		Mild cognitive impairment (MCI)			120	90	-30			0	0	0		210	420	210		480	360	0	0	693	1386	1173	1746	573			3	4
P024	2022-02-24	2022-04-26	8	100	79	Medium	Peterborough	Male		White (ie. European descent)		English		Technical, vocational, or apprenticeship training	$50,000 - $99,999	Married	With my spouse / partner		Private home		Dementia, type:	Alzheimer's		150	210	60			0	0	0		210	630	420		600	840	0	0	693	2079	1293	2919	1626			12	9
P026	2022-02-24	2022-04-22	8	100	86	Small	Port Hope	Male		White (ie. European descent)		English		College or university degree	$25,000 - $49,999	Married	With my spouse / partner		Private home		Mild cognitive impairment (MCI),Dementia, type:	Vascular		60	180	120			15	0	-15		0	0	0		240	720	120	0	0	0	360	720	360			15	14
P028	2022-02-25	2022-04-25	8	100	81	Small	Port Hope	Male		White (ie. European descent)		English		High school graduate	$50,000 - $99,999	Married	With my spouse / partner		Private home		Dementia, type:	Alzheimer's		120	60	-60			0	0	0		0	0	0		480	240	0	0	0	0	480	240	-240			7	6
P030	2022-02-28	2022-05-04	8	100	81	Medium	Woodstock	Male		White (ie. European descent)		English		High school graduate	$25,000 - $49,999	Married	With my spouse / partner		Private home		Dementia, type:	mixed		0	45	45			0	0	0		0	210	210		0	180	0	0	0	693	0	873	873			9	8
P031	2022-02-23	2022-05-01	7	87.5	77	Large	Toronto	Female		Black (ie. African, Black Caribbean, African Canadian)		English		College or university degree	Under $25,000	Never married	On my own		Condo / Apartment / Room		Mild cognitive impairment (MCI)			120	240	120			0	0	0		0	0	0		480	960	0	0	0	0	480	960	480			10	12
P034	2022-02-25	2022-04-26	7	87.5	84	Medium	Peterborough	Male		White (ie. European descent)		English		College or university degree	$25,000 - $49,999	Married	With my spouse / partner		Private home		Dementia, type:	mixed		0	45	45			0	0	0		0	0	0		0	180	0	0	0	0	0	180	180			10	14
P036	2022-03-01	2022-04-26	8	100	85	Small	Haliburton	Male		White (ie. European descent)		English		College or university degree	$50,000 - $99,999	Married	With my spouse / partner		Private home		Dementia, type:,Other diagnosis, describe	Alzheimer's	Parkinson's	225	45	-180			0	0	0		120	75	-45		900	180	0	0	396	247.5	1296	427.5	-868.5			12	12
P038	2022-03-02	2022-04-22	8	100	70	Small	Colborne	Male		White (ie. European descent)		English		Some college	$50,000 - $99,999	Married	With my spouse / partner		Private home		Mild cognitive impairment (MCI)			200	120	-80			0	0	0		150	10	-140		800	480	0	0	495	33	1295	513	-782			4	4
P041	2022-03-02	2022-05-06	8	100	78	Small	Ingersoll	Male		White (ie. European descent)		English		Less than high school	$50,000 - $99,999	Married	With my spouse / partner		Condo / Apartment / Room		Dementia, type:	mixed		90	45	-45			60	0	-60		0	300	300		360	180	480	0	0	990	840	1170	330			9	9
P043	2022-03-03	2022-05-05	8	100	71	Large	Toronto	Male		White (ie. European descent)		English		Less than high school	Prefer not to say	Married	With my spouse / partner		Private home		Dementia, type:	Parkinsons Dementia		45	280	235			0	0	0		0	0	0		180	1120	0	0	0	0	180	1120	940			7	8
P045	2022-03-28	2022-05-30	6	75	77	Large	Kingston	Male		White (ie. European descent)		English		College or university degree	$25,000 - $49,999	Married	With my spouse / partner		Private home		Dementia, type:	Alzheimer's		0	180	180			0	0	0		245	315	70		0	720	0	0	808.5	1039.5	808.5	1759.5	951			10	4
P047	2022-03-31	2022-06-01	6	75	72	Medium	Sarnia	Male		White (ie. European descent)		English		College or university degree	Prefer not to say	Married	With my spouse / partner		Private home		Dementia, type:	Alzheimer's		0	45	45			0	0	0		1260	1050	-210	Capped at 1260	0	180	0	0	4158	3465	4158	3645	-513			8	5
P051	2022-03-31	2022-05-27	7	87.5	85	Small	Napanee	Male		White (ie. European descent)		English		High school graduate	$50,000 - $99,999	Married	With my spouse / partner		Private home		Dementia, type:	Alzheimer's		30	180	150			0	0	0		0	0	0		120	720	0	0	0	0	120	720	600			8	10
P052	2022-04-05	2022-06-01	8	100	84	Medium	North Bay	Male		White (ie. European descent)		English		High school graduate	$25,000 - $49,999	Married	With my spouse / partner		Condo / Apartment / Room		Mild cognitive impairment (MCI)			0	90	90			0	0	0		60	30	-30		0	360	0	0	198	99	198	459	261			10	12
P054	2022-04-11	2022-06-10	7	87.5	80	Small	Trenton	Female		White (ie. European descent)		English		Technical, vocational, or apprenticeship training	$25,000 - $49,999	Separated/divorced	On my own		Seniors residence		Dementia, type:	Lewy Body		0	0	0			0	0	0		0	10	10		0	0	0	0	0	33	0	33	33			16	17
P058	2022-04-14	2022-06-15	6	75	71	Large	Toronto	Female		Middle Eastern/North African/West Asian (ie. Arab, Egyptian, Iranian, Israli, Lebanese, Persian, Syrian, Turkish)		Other	Arabic	College or university degree	$25,000 - $49,999	Married	With my spouse / partner		Private home		Dementia, type:			0	150	150			0	0	0		70	105	35		0	600	0	0	231	346.5	231	946.5	715.5			9	7
P060	2022-04-12	2022-06-15	8	100	82	Medium	Peterborough	Male		White (ie. European descent)		English		College or university degree	$100,000 - $150,000	Married	With my spouse / partner		Private home		Mild cognitive impairment (MCI), dementia			Out	Out	Out	Outlier: B=0, PP=900		0	0	0		15	20	5		0	3600	0	0	49.5	66	49.5	3666	3616.5			6	3
P062	2022-04-20	2022-06-23	7	87.5	76	Large	Vaughan	Male		White (ie. European descent)		English		Post-graduate studies	Prefer not to say	Married	With my spouse / partner		Private home		Dementia, type:	Parkinsons		0	45	45			0	0	0		40	50	10		0	180	0	0	132	165	132	345	213			10	14
P063	2022-04-20	2022-06-20	6	75	73	Large	Toronto	Male		White (ie. European descent)		English		College or university degree	$100,000 - $150,000	Married	With my spouse / partner		Private home		Mild cognitive impairment (MCI)			180	180	0			0	120	120		0	30	30		720	720	0	960	0	99	720	1779	1059			10	7
P070	2022-04-20	2022-06-22	8	100	79	Large	Scarborough	Female		South Asian (ie. East Indian, Pakistani, Sri Lankin)		English		College or university degree	Prefer not to say	Married	With my spouse / partner,With my child		Condo / Apartment / Room		Mild cognitive impairment (MCI)			0	45	45			0	0	0		210	315	105		0	180	0	0	693	1039.5	693	1219.5	526.5			6	5
P072	2022-04-25	2022-06-17	7	87.5	69	Large	Ajax	Female		Black (ie. African, Black Caribbean, African Canadian)		English		College or university degree	Prefer not to say	Married	With my spouse / partner		Condo / Apartment / Room		Other diagnosis, describe			270	300	30			0	225	225		80	0	-80		1080	1200	0	1800	264	0	1344	3000	1656			4	4
P073	2022-04-27	2022-06-29	4	50	66	Large	Kitchener	Female		White (ie. European descent)		English		High school graduate	Under $25,000	Separated/divorced	On my own		Condo / Apartment / Room		Dementia, type:	Pseudo dementia		240	270	30			0	140	140		300	420	120		960	1080	0	1120	990	1386	1950	3586	1636			3	12
P074	2022-04-18	2022-06-13	5	62.5	69	Small	Bancroft	Female		White (ie. European descent)		English, Other	Spanish	College or university degree	Under $25,000	Separated/divorced	On my own		Condo / Apartment / Room		No diagnosis			0	45	45			0	0	0		0	315	315		0	180	0	0	0	1039.5	0	1219.5	1219.5			4	12
P076	2022-04-19	2022-06-13	8	100	80	Medium	Curtis	Male		White (ie. European descent)		English		Technical, vocational, or apprenticeship training	$50,000 - $99,999	Partner/significant other	With my spouse / partner		Condo / Apartment / Room		Dementia, type:	mixed dementia; early stages		0	45	45			120	0	-120		80	245	165		0	180	960	0	264	808.5	1224	988.5	-235.5			8	10
P078	2022-05-02	2022-06-29	8	100	83	Small	Dorchester	Female		White (ie. European descent)		English		College or university degree	$25,000 - $49,999	Married	With my spouse / partner		Private home		No diagnosis			0	45	45			0	0	0		20	140	120		0	180	0	0	66	462	66	642	576			16	16
P081	2022-05-03	2022-07-07	8	100	80	Large	Scarborough	Female		White (ie. European descent)		English		High school graduate	$25,000 - $49,999	Married	With my spouse / partner		Private home		Mild cognitive impairment (MCI)			0	420	420			0	0	0		45	140	95		0	1680	0	0	148.5	462	148.5	2142	1993.5			8	6
P083	2022-04-20	2022-06-21	3	37.5	79	Large	Georgetown	Female		Latin American		English		High school graduate	Under $25,000	Separated/divorced	On my own		Condo / Apartment / Room		Mild cognitive impairment (MCI)			240	630	390			0	0	0		60	210	150		960	2520	0	0	198	693	1158	3213	2055			1	2
P090	2022-05-03	2022-07-04	4	50	75	Large	Toronto	Male		White (ie. European descent)		English		Technical, vocational, or apprenticeship training	$100,000 - $150,000	Married	With my spouse / partner		Private home		Mild cognitive impairment (MCI),Dementia, type:	No official type		Out	Out	Out	Outlier: B=1260, PP=300		240	0	-240		0	175	175		5040	1200	1920	0	0	577.5	6960	1777.5	-5182.5			5	4
P091	2022-05-16	2022-07-21	7	87.5	61	Small	Greely	Female		White (ie. European descent)		English		Some college	$100,000 - $150,000	Married	With my spouse / partner		Private home		No diagnosis			1260	1260	0	Capped at 1260		0	0	0		210	40	-170		5040	5040	0	0	693	132	5733	5172	-561			3	6
P093	2022-05-18	2022-07-26	8	100	58	Large	Kingston	Female		White (ie. European descent)		English		College or university degree	$50,000 - $99,999	Married	With my spouse / partner,With my child		Private home		Mild cognitive impairment (MCI),No diagnosis			450	45	-405			0	120	120		100	45	-55		1800	180	0	960	330	148.5	2130	1288.5	-841.5			10	8
P095	2022-05-18	2022-07-19	7	87.5	70	Large	Toronto	Male		White (ie. European descent)		English		Post-graduate studies	$50,000 - $99,999	Married	With my spouse / partner		Private home		Dementia, type:	Alzheimer's		Out	Out	Out	Outlier: B=1260, PP=120		0	120	120		0	0	0		5040	480	0	960	0	0	5040	1440	-3600			5	5
P097	2022-05-18	2022-07-27	8	100	90	Large	Windsor	Female		White (ie. European descent)		English		College or university degree	$50,000 - $99,999	Separated/divorced	With my child		Private home		Dementia, type:	Vascular		210	60	-150			0	0	0		10	70	60		840	240	0	0	33	231	873	471	-402			10	8
P103	2022-05-26	2022-07-28	8	100	79	Large	Kingston	Male		White (ie. European descent)		English		Post-graduate studies	$100,000 - $150,000	Married	With my spouse / partner		Private home		Dementia, type:	Alzheimer's		0	180	180			0	630	630		630	630	0		0	720	0	5040	2079	2079	2079	7839	5760			4	3
P106	2022-06-06	2022-08-08	7	87.5	67	Small	Uxbridge	Female		White (ie. European descent)		English		College or university degree	$25,000 - $49,999	Married	With my spouse / partner		Private home		No diagnosis			0	45	45			0	0	0		60	70	10		0	180	0	0	198	231	198	411	213			10	10
P108	2022-06-16	2022-08-11	7	87.5	82	Medium	Orillia	Male		White (ie. European descent)		English		College or university degree	$50,000 - $99,999	Married	With my spouse / partner		Private home		Dementia, type:	Posterior cortical atrophy		150	45	-105			0	150	150		180	240	60		600	180	0	1200	594	792	1194	2172	978			4	6
P115	2022-07-05	2022-08-31	6	75	67	Small	Tillsonburg	Female		White (ie. European descent)		English		College or university degree	$100,000 - $150,000	Widowed	With my child		Private home		Dementia, type:	Alzheimer's		210	210	0			0	0	0		420	420	0		840	840	0	0	1386	1386	2226	2226	0			1.5	3
P116	2022-07-06	2022-08-31	7	87.5	77	Medium	Woodstock	Female		White (ie. European descent)		English		College or university degree	$50,000 - $99,999	Partner/significant other	With my spouse / partner		Private home		Dementia, type:	Alzheimer's		720	180	-540			0	20	20		315	180	-135		2880	720	0	160	1039.5	594	3919.5	1474	-2445.5			5	8
P119	2022-07-06	2022-09-01	6	75	75	Large	St. Thomas	Female		White (ie. European descent)		English		Post-graduate studies	Prefer not to say	Married	With my spouse / partner		Private home		Mild cognitive impairment (MCI),No diagnosis			140	250	110			52	0	-52		420	350	-70		560	1000	416	0	1386	1155	2362	2155	-207			3	5
P122	2022-07-27	2022-10-03	6	75	77	Small	Crystal Beach	Male		South Asian (ie. East Indian, Pakistani, Sri Lankin)		English		Technical, vocational, or apprenticeship training	$25,000 - $49,999	Married	With my spouse / partner		Private home		Dementia, type:	Mixed		0	40	40			0	0	0		0	30	30		0	160	0	0	0	99	0	259	259			5	4
P124	2022-08-04	2022-10-05	7	87.5	88	Large	Toronto	Male		Middle Eastern/North African/West Asian (ie. Arab, Egyptian, Iranian, Israli, Lebanese, Persian, Syrian, Turkish)		Other	Arabic	High school graduate	Prefer not to say	Married	With my spouse / partner		Private home		No diagnosis			0	60	60			0	0	0		20	60	40		0	240	0	0	66	198	66	438	372			13	14
P126	2022-08-17	2022-10-19	2	25	87	Large	Toronto	Female		East Asian (ie. Chinese, Korean, Japanese, Taiwanese)		English		College or university degree	$100,000 - $150,000	Married	With my spouse / partner		Condo / Apartment / Room		Dementia, type:	Alzheimer's		420	420	0			0	60	60		280	210	-70		1680	1680	0	480	924	693	2604	2853	249			3	7
P128	2022-08-15	2022-10-07	5	62.5	82	Small	Claremont	Female		East Asian (ie. Chinese, Korean, Japanese, Taiwanese)		English		High school graduate	Prefer not to say	Married	With my spouse / partner,With my child,With other(s), please specify	Grandchildren	Private home		Dementia, type:	Alzheimer's		105	60	-45			0	0	0		0	0	0		420	240	0	0	0	0	420	240	-180			12	10
P130	2022-08-23	2022-10-19	8	100	80	Rural	Coldwater	Male		White (ie. European descent)		English		College or university degree	$100,000 - $150,000	Married	With my spouse / partner		Condo / Apartment / Room		Mild cognitive impairment (MCI)			0	0	0			0	0	0		70	122.5	52.5		0	0	0	0	231	404.25	231	404.25	173.25			8	9
P132	2022-08-29	2022-10-24	6	75	84	Small	Lindsay	Male		White (ie. European descent)		English		Less than high school	$100,000 - $150,000	Married	With my spouse / partner		Private home		Mild cognitive impairment (MCI),Dementia, type:	No official type		Out	Out	Out	Outlier: B=315, PP=1260		45	30	-15		630	420	-210		1260	5040	360	240	2079	1386	3699	6666	2967			5	5
P139	2022-09-08	2022-11-03	6	75	76	Medium	Ancaster	Female		White (ie. European descent)		English		College or university degree	$50,000 - $99,999	Married	With my spouse / partner		Private home		Mild cognitive impairment (MCI)			105	45	-60			0	0	0		120	245	125		420	180	0	0	396	808.5	816	988.5	172.5			5	7
P141	2022-09-08	2022-11-05	5	62.5	86	Large	Toronto	Male		White (ie. European descent)		English		Post-graduate studies	Prefer not to say	Married	With my spouse / partner		Private home		Mild cognitive impairment (MCI)			105	150	45			105	150	45		105	105	0		420	600	840	1200	346.5	346.5	1606.5	2146.5	540			10	10
P143	2022-09-08	2022-11-07	7	87.5	72	Large	Mississauga	Male		First Nations, Inuit or Metis,White (ie. European descent)		English		High school graduate	$50,000 - $99,999	Married	With my spouse / partner		Private home		Mild cognitive impairment (MCI),Dementia, type:	No type given		60	210	150			120	60	-60		70	200	130		240	840	960	480	231	660	1431	1980	549			6	7
P146	2022-04-21	2022-11-30	8	100	75	Small	Kawartha Lakes	Male		White (ie. European descent)		English		College or university degree	$100,000 - $150,000	Married	With my spouse / partner		Private home		Dementia, type:	Alzheimer's		240	150	-90			0	120	120		200	200	0		960	600	0	960	660	660	1620	2220	600			7	6
P149	2022-04-22	2022-11-25	8	100	84	Large	Toronto	Male		White (ie. European descent)		English		College or university degree	Prefer not to say	Married	With my spouse / partner		Condo / Apartment / Room		Dementia, type:	Alzheimer's		420	420	0			5	0	-5		120	75	-45		1680	1680	40	0	396	247.5	2116	1927.5	-188.5			8	8
P152	2022-04-24	2022-11-22	7	87.5	74	Large	Brampton	Female		White (ie. European descent)		English		Technical, vocational, or apprenticeship training	Under $25,000	Married	With my spouse / partner		Private home		No diagnosis			0	105	105			0	0	0		0	60	60		0	420	0	0	0	198	0	618	618			12	8
P156	2022-04-26	2022-11-24	8	100	85	Small	Port Hope	Male		White (ie. European descent)		English		Post-graduate studies	$100,000 - $150,000	Married	With my spouse / partner		Private home		Mild cognitive impairment (MCI),Dementia, type:	No specific diagnosis		540	45	-495			0	0	0		315	175	-140		2160	180	0	0	1039.5	577.5	3199.5	757.5	-2442			3	5
P158	2022-04-28	2022-11-22	8	100	73	Large	Toronto	Male		White (ie. European descent), Latin American	Spanish/Canadian	English		College or university degree	Prefer not to say	Married	With my spouse / partner		Private home		Dementia, type:	No specific diagnosis		0	120	120			0	0	0		367.5	360	-7.5		0	480	0	0	1212.75	1188	1212.75	1668	455.25			2	3
P161	2022-04-30	2022-11-24	6	75	73	Large	Scarborough	Female		Black (ie. African, Black Caribbean, African Canadian)		English		Some college	$100,000 - $150,000	Married	With my spouse / partner,With my child,With other(s), please specify	grandchildren	Private home		Dementia, type:	Alzheimer's		0	111	111			0	0	0		120	60	-60		0	444	0	0	396	198	396	642	246			11	8
P163	2022-04-29	2022-12-01	7	87.5	66	Large	Waterloo	Male		White (ie. European descent)		English		College or university degree	$50,000 - $99,999	Married	With my spouse / partner		Condo / Apartment / Room		Other diagnosis, describe			315	240	-75			0	300	300		120	140	20		1260	960	0	2400	396	462	1656	3822	2166			12	7
P164	2022-05-01	2022-11-24	8	100	83	Small	Armstrong	Male		White (ie. European descent)		French		Technical, vocational, or apprenticeship training	Under $25,000	Married	With my spouse / partner		Private home		Dementia, type:			0	0	0			0	0	0		20	0	-20		0	0	0	0	66	0	66	0	-66			16	12
P166	2022-05-02	2022-11-30	8	100	88	Small	Carleton Place	Male		White (ie. European descent)		English		High school graduate	Prefer not to say	Married	With my spouse / partner		Condo / Apartment / Room		Dementia, type:	Vascular		140	300	160			30	450	420		135	100	-35		560	1200	240	3600	445.5	330	1245.5	5130	3884.5			6	4
P159	2022-04-27	2023-12-21	8	100	69	Rural	Manitowaning	Female		White (ie. European descent)		English		College or university degree	$25,000 - $49,999	Widowed	On my own		Private home		No diagnosis			60	135	75			135	0	-135		60	100	40		240	540	1080	0	198	330	1518	870	-648			3	3
P170	2022-05-03	2023-12-20	6	75	69	Large	Scarborough	Female		Other	West Indian	English		College or university degree	Under $25,000	Never married	With other(s), please specify	With sister	Private home		No diagnosis			0	210	210			0	0	0		140	210	70		0	840	0	0	462	693	462	1533	1071			4	5
P172	2022-05-06	2023-12-22	7	87.5	75	Medium	North Bay	Male		White (ie. European descent)		English		College or university degree	$25,000 - $49,999	Married	With my spouse / partner		Private home		Dementia, type:	Lewy Body		0	0	0			0	45	45		0	35	35		0	0	0	360	0	115.5	0	475.5	475.5			8	8
P178	2022-05-07	2022-12-23	6	75	74	Large	London	Male		White (ie. European descent)		English		College or university degree	$50,000 - $99,999	Married	With my spouse / partner		Private home		Dementia, type:,Other diagnosis, describe		TIA Stroke	0	0	0			0	0	0		0	0	0		0	0	0	0	0	0	0	0	0			8	8
P180	2022-05-08	2023-12-14	6	75	85	Large	Toronto	Female		White (ie. European descent)		English		Some college	$25,000 - $49,999	Widowed	On my own		Condo / Apartment / Room		Dementia, type:	early dementia syndrome		0	525	525			0	0	0		90	210	120		0	2100	0	0	297	693	297	2793	2496			5	8
P181	2022-05-09	2023-12-20	7	87.5	73	Large	Ottawa	Female		White (ie. European descent)		English,French		Post-graduate studies	$50,000 - $99,999	Widowed	On my own		Condo / Apartment / Room		Other diagnosis, describe		Lesions in brain (4/5)	45	90	45			225	360	135		20	210	190		180	360	1800	2880	66	693	2046	3933	1887			3	3
P183	2022-05-10	2023-12-16	7	87.5	84	Large	Toronto	Male		White (ie. European descent)		English		Post-graduate studies	Prefer not to say	Married	With my spouse / partner,With my child,With other(s), please specify	Grandson	Private home		Mild cognitive impairment (MCI),Dementia, type:	Alzheimer's		0	90	90			0	0	0		90	150	60		0	360	0	0	297	495	297	855	558			5	3
P188	2022-05-12	2023-12-21	6	75	75	Large	Toronto	Female		South Asian (ie. East Indian, Pakistani, Sri Lankin)		Other	Native Indian language	College or university degree	Prefer not to say	Widowed	On my own		Private home		Dementia, type:			30	45	15			0	0	0		225	20	-205		120	180	0	0	742.5	66	862.5	246	-616.5			8	6
P189	2022-05-13	2023-12-23	7	100	77	Large	Toronto	Female		South Asian (ie. East Indian, Pakistani, Sri Lankin)		English,Other	Mandarin	Some college	$25,000 - $49,999	Separated/divorced	On my own		Private home		Dementia, type:,No diagnosis			240	315	75			0	300	300		420	300	-120		960	1260	0	2400	1386	990	2346	4650	2304			3	3
P192	2022-05-15	2023-01-16	7	87.5	81	Large	Mississauga	Male		White (ie. European descent)		English		Some college	$50,000 - $99,999	Married	With my spouse / partner		Private home		Mild cognitive impairment (MCI),Dementia, type:	No specific diagnosis		120	45	-75			120	0	-120		180	75	-105		480	180	960	0	594	247.5	2034	427.5	-1606.5			1.5	4
P194	2022-05-16	2023-01-25	8	100	75	Large	Toronto	Male		South Asian (ie. East Indian, Pakistani, Sri Lankin)		English,Other	Sinhalese, tamil	College or university degree	$50,000 - $99,999	Married	With my spouse / partner		Condo / Apartment / Room		Mild cognitive impairment (MCI)			0	240	240			0	0	0		60	140	80		0	960	0	0	198	462	198	1422	1224			8	6
P195	2022-11-18	2023-01-24	6	75	73	Rural	Imverary	Female		White (ie. European descent)		English		High school graduate	$50,000 - $99,999	Married	With my spouse / partner		Private home		Mild cognitive impairment (MCI),Dementia, type:	Vascular		0	45	45			0	0	0		0	0	0		0	180	0	0	0	0	0	180	180			9	10
P198	2022-05-17	2023-01-24	8	100	64	Large	Toronto	Male		White (ie. European descent)		English		College or university degree	$50,000 - $99,999	Married	With my spouse / partner,With my child		Private home		Dementia, type:	Alzheimer's		0	105	105			0	0	0		210	420	210		0	420	0	0	693	1386	693	1806	1113			7	8
P203	2022-11-18	2023-01-19	8	100	86	Large	Etobicoke	Female		White (ie. European descent)		English,Other	Slovenian	High school graduate	Prefer not to say	Married	With my spouse / partner		Private home		Mild cognitive impairment (MCI)			60	210	150			0	0	0		0	0	0		240	840	0	0	0	0	240	840	600			8	12
P214	2022-11-29	2023-01-26	6	75	92	Medium	Bowmanville	Female		White (ie. European descent)		English		College or university degree	Prefer not to say	Widowed	On my own		Seniors residence		Mild cognitive impairment (MCI)			0	45	45			0	0	0		70	0	-70		0	180	0	0	231	0	231	180	-51			8	5
P067	2022-04-21	NA	5	62.5
P114	2022-07-06	NA	6	75
P154	2022-09-21	NA	4	50
P187	2022-11-02	NA	6	85.7143
			Sum	Sum	Sum			Male		White		English		Less than high school	Under $25,000	Married	With spouse/partner		Private home		MCI	Alzheimer's		Sum	Sum	Sum Difference			Sum	Sum	Sum Difference		Sum	Sum	Sum Difference								Sum	Sum	Sum Difference			Sum	Sum
Participants that completed program, but didn't complete evaluation			598	7498.21																				8705	11991	3286			1662	3400	1738		11557.5	13467.5	1910								97595.8	129927	32331			608	611
			Avg. Score	Avg. Score	Avg. Score			Female		Black		Greek		High school graduate	$25,000 - $49,999	Widowed	On my own		Condo/Apartment		Dementia	Mixed		Avg. Score	Avg. Score	Avg. Difference			Avg. Score	Avg. Score	Avg. Difference		Avg. Score	Avg. Score	Avg. Difference								Avg. Score	Avg. Score	Avg. Difference			Avg. Score	Avg. Score
			6.87356	86.1864																				110.19	151.785	41.5949			20.0241	40.9639	20.9398		139.247	162.259	23.012								1175.85	1565.38	389.53			7.3253	7.36145
			SD	SD	SD					Latin American		Italian		Some college	$50,000 - $99,999	Separated/divorced	With child		Seniors Residence		Other diagnosis	Vascular		SD	SD	SD of Difference			SD	SD	SD of Difference		SD	SD	SD of Difference								SD	SD	SD of Difference			SD	SD
			1.28321	16.0656																				191.344	179.783	158.53			52.9351	107.809	114.839		194.491	194.556	127.513								1360.95	1527.81	1451.36			3.5745	3.47668
			Participants	Participants	Participants					South Asian		French		Technical, vocational, or apprenticeship training	$100,000 - $150,000	Never married					No Diagnosis	Other		Participants	Participants	Alpha			Participants	Participants	Alpha		Participants	Participants	Alpha								Participants	Participants	Alpha			Participants	Participants
			87	87																				79	79	0.05			83	83	0.05		83	83	0.05								83	83	0.05			83	83
										Middle Eastern/North African/West Asian (ie. Arab, Egyptian, Iranian, Israli, Lebanese, Persian, Syrian, Turkish)		Arabic		College or university degree	Greater than $150,000	Sig other										Degrees of Freedom					Degrees of Freedom				Degrees of Freedom										Degrees of Freedom
																										78					82				82										82
										East Asian		Spanish		Post-graduate studies	Prefer not to say											T-value (from t-table)					T-value (from t-table)				T-value (from t-table)										T-value (from t-table)
										First Nations																Calculated t-value					Calculated t-value				Calculated t-value										Calculated t-value
																										2.33208					1.6612				1.64414										2.44514
																										Calculated P-value					Calculated P-value				Calculated P-value										Calculated P-value
																										0.0112					0.0502				0.052										0.00831
[truncated: 122 more columns]
